# Supplementary material for: Anterior-posterior gene expression differences in three Lake Malawi cichlid fishes with variation in body stripe orientation
Source: PeerJ. 2017 Nov 17;5:e4080. doi: 10.7717/peerj.4080 (PMC5695249; doi:10.7717/peerj.4080)
Supplement: Table S1 [file peerj-05-4080-s004.xlsx]

## Sheet: qPCR primers
	qPCR Primer sequences and information about candidate reference genes.
	Symbol	Gene Description	Primer Sequence (5’- 3’)	Primer Melting Temperature (°C)	Product Size (bp)	Efficiency (E %)	R2 *	Amplicon Melting Temperature (°C)	Accession ID
	actb1	Actin Beta 1	F_CCCTCTTCCAGCCTTCCTTCCT	63.45	130	93.1	0.997	85.9 ± 0.3	XM_006797985.1
			R_GTACCTCCAGACAGCACGGTGTTG	63.37
	gapdh	Glyceraldehyde-3-phosphate Dehydrogenase	F_ATCAAGAAGGTTGTGAAGGCTGC	61.62	83	92.4	0.996	82.1 ± 0.2	XM_006802885.1
			R_TCTGTGGACACGACCTGGTG	60.02
	hprt1	Hypoxanthine Phosphoribosyltransferase 1	F_CTGTCTACTCTGACAGGCAAGAATG	61.13	137	92.8	0.997	86.15 ± 0.2	XM_006781819.1
			R_CTCTTCACCAGCAAACTCGCTAC	61.7
	rps11	Ribosomal Protein S11	F_GTATTCTCTCTGGTGTGGTGACC	60.37	163	92.7	0.995	79.3 ± 0.3	XM_006798201.1
			R_ATGTCTCCAACTGTGACGTCTCTA	61.05
	rpl8	Ribosomal Protein S18	F_CATCCCTGAGAAGTTCCAGCACA	62.45	103	90.3	0.997	79.31 ± 0.2	XM_006810970.1
			R_TCTGCCAACACCCTTGATGG	60.25
	tbp	TATA Box Binding Protein	F_CCTCAGGGAGCCATGACC	60.09	75	93	0.998	75.44 ± 0.4	XM_006780500.1
			R_CTGGGGTGTCAGACCAGAG	60.02
	(*) R2, correlation coefficient of the slope of the standard curve.
	qPCR Primer sequences and information about candidate target genes.
	Symbol	Gene Description	Primer Sequence (5’- 3’)	Primer Melting Temperature (°C)	Product Size (bp)	Efficiency (E %)	R2 *	Amplicon Melting Temperature (°C)	Accession ID
	agpat3	1-Acylglycerol-3-Phosphate O-Acyltransferase 3	F_ATCACCTATTACCCCGAACCAAAGG	62.39	78	91.3	0.997	88.8 ± 0.3	XM_014414476.1
			R_CATCATACACAGCAGTTACTGTGCCC	63.96
	bckdhb	Branched Chain Keto Acid Dehydrogenase E1 Beta	F_ATCAACTACTGAACCACCCCCATC	62.16	106	92.2	0.997	88.7 ± 0.2	XM_004541654.2
			R_TCCTGGCTGCTCTCCACTGTC	63.84
	bhlhe22	Basic Helix-Loop-Helix Family Member E22	F_CCAGAGACCGCCAGTCACC	62.3	91	93.1	0.995	74.6 ± 0.3	XM_004546662.2
			R_GTCCCCCCTCTGCCTCC	60.77
	bmp4	Bone Morphogenetic Protein 4a	F_GTTCAGCCACTGTGCCCC	60.99	155	94.4	0.998	90.8 ± 0.2	XM_004540344.1
			R_CATGTGCTCTTCATGGTGGAAGC	62.28
	celf3a	CUGBP Elav-Like Family Member 3a	F_CACGGAAGTCGTACTCTACCTGG	62.02	80	93.1	0.993	83.4 ± 0.3	XM_004549033.3
			R_CTGAGCCCTCGCTCTTTCTCAG	62.66
	col14a1a	Collagen Type XIV Alpha 1 Chain	F_GAAGACACTACCCGTCCCGAC	62.14	143	90.5	0.998	88.33 ± 0.4	XM_004574225.3
			R_CTCCGATACTCCAGGAACCGTC	61.9
	cpxm1a	Carboxypeptidase-Like Protein X1	F_GGATGGGCTGAGGGACGA	60.76	176	92.1	0.998	83.3 ± 0.3	XM_004540025.3
			R_TCTGGTGCAACTGTGGCG	60.59
	dhdh	Dihydrodiol Dehydrogenase	F_CCCAGTTCCAGAACCCTATTTGCC	63.47	108	92.5	0.997	82.54 ± 0.2	XM_004539642.3
			R_GTACTTTCCTTCAGCCCTTTGAGC	61.87
	dlx1a	Distal-Less Homeo Box 1a	F_ACACGATTAGAGGATGCAGCG	60.54	81	92.4	0.997	82.1 ± 0.2	XM_004557727.2
			R_CCCTTTGCCGTTGAAGCG	60.04
	dlx5a	Distal-Less Homeobox 5a	F_GGCTAACGCAAACACAGGTGA	61.41	109	93.4	0.993	80.9 ± 0.2	XM_004547898.1
			R_TCGCTGGAGCTGGGGCT	63.23
	etfdh	Electron Transfer Flavoprotein Dehydrogenase	F_CCCCAAACTCACAGCAGAGACTC	62.98	104	95.6	0.998	82.8 ± 0.1	XM_004553640.3
			R_CGTACAGCTCCTTCCACACCC	62.69
	ets2	ETS Proto-Oncogene 2, Transcription Factor	F_CTTGCTGGCTACACTGGCAGTG	63.94	73	95.3	0.996	77.55 ± 0.1	XM_005951271.1
			R_AGCTGCGGTCTGTCAGAAGC	62.78
	evi1	Ecotropic Viral Integration Site 1	F_GGCAGGGCACGGAAACTGG	63.85	129	89.7	0.997	88.5 ± 0.3	XM_004561386.3
			R_CGGGTCTTCTGGCAGGGC	62.79
	fbn1	Fibrillin 1	F_CATGGGCAAGGGCTGGGG	63.16	113	93.9	0.994	78.14 ± 0.2	XM_004543495.3
			R_TGACAGTGATGGGGTTTGGTCTG	62.64
	flt4	Fms-Like Tyrosine Kinase 4	F_ACTAGCATACGCCTCAGGTCTG	61.59	132	97.2	0.997	87.06 ± 0.2	XM_004541022.2
			R_GCCAGAGTATTAGATCCCCTGCATG	62.83
	foxd3	Forkhead Box Protein D3	F_AGACGTGAGATGACCCTGTCTG	61.46	128	93.8	0.998	80.86 ± 0.2	XM_005944259.2
			R_ACCCTCTCCATGCCCTCCT	61.97
	fstl1	Follistatin-Like Protein 1	F_GTGCTCCTTCTGCTCTCCGTAG	62.4	121	92.5	0.997	83.2 ± 0.1	XM_004551382.3
			R_GCTCCCCCTTCTCATTGACAGC	63.22
	gbf1	Golgi-Specific Brefeldin A Resistance Factor 1	F_GGTGGAACGAGCTGTGGTGGG	64.52	97	94.1	0.997	79.2 ± 0.3	XM_012925084.1
			R_CAAGAGGCGGAGGGAGAGAAG	61.9
	gli3	Glioma-Associated Oncogene Family Zinc Finger 3	F_CACCCAGAGAGAATTATCCCGTCTC	62.24	118	95.6	0.998	86.6 ± 0.2	XM_004551935.1
			R_CCACGATGGTCTCCACCCTC	61.96
	gpx1a	Glutathione Peroxidase 1a	F_GGATTACACCCAGATGAACGAGCT	62.48	108	90.7	0.997	80.4 ± 0.3	XM_004544838.3
			R_TCATTCTTGCAGTTCTCCTGATGGC	63.34
	hsdl2	Hydroxysteroid Dehydrogenase Like 2	F_GATGCTGGGAATCAACCTGAGAGG	63.03	147	90.7	0.998	90.7 ± 0.3	XM_004561875.2
			R_GTGTAGGCGGTGTGGTTCTTGAAC	64.08
	id1	Inhibitor Of DNA Binding 1, HLH Protein	F_AGCATCTCAGTGGAGAACGGATG	62.3	89	93.5	0.996	80.54 ± 0.1	XM_004571881.3
			R_GGTTGATGTGATGTGATGGGGCG	64.19
	ifitm5	Interferon Induced Transmembrane Protein 5	F_CTGCCTGGGTTTCATGGCG	61.7	90	91.2	0.998	82.1 ± 0.3	XM_004563854.3
			R_TCCGAACACTCCTGAGCCAG	61.54
	ift52	Intraflagellar Transport 52	F_ATGGTGTACTGAACAGGGAGATCAG	61.86	113	95.3	0.996	81.15 ± 0.2	XM_004559930.3
			R_GTACGGGTACACAAATGTGAGCG	62
	irf8	Interferon Regulatory Factor 8	F_CCAGGGCAGTGTCAATGCTTTCC	64.34	74	89.3	0.996	78.14 ± 0.1	XM_004539390.2
			R_GGCAGAGGGCTGAACTGAGAC	62.71
	irf9	Interferon Regulatory Factor 9	F_CCACCTTCATTCAGACGGACTCG	63.06	148	88.8	0.999	89.6 ± 0.3	XM_004551787.2
			R_CCCTGAATCTGACGTTTGAGCACC	63.92
	mef2a	Myocyte Enhancer Factor 2A	F_CATGGGGCGAAAGAAGATACAGATCA	62.85	153	93.8	0.998	88.9 ± 0.3	XM_004553223.3
			R_GAGCTGTTGAAAATGATGAGGGCG	62.73
	mps1	Monopolar Spindle 1 Kinase	F_ACTGGGAAAACACTGTCACAATGAG	61.66	86	92.7	0.991	78.4 ± 0.1	XM_003453491.4
			R_CCTCACTGACATCTTGAATTGCTTTC	60.84
	mybl1	MYB Proto-Oncogene Like 1	F_CACAGGTGAGTGAGTGGGAAG	60.27	106	90.6	0.998	89.8 ± 0.1	XM_004546648.1
			R_GAGGTGGACGGTGGGTAGG	61.36
	nr2e3	Nuclear Receptor Subfamily 2 Group E Member 3	F_GGAGCCAGAGGACGTGGAGG	64.09	84	92.05	0.998	78.52 ± 0.1	XM_004553099.1
			R_GGGGACAAACGGCTGTCG	61.05
	nr2f1	Nuclear Receptor Subfamily 2 Group F Member 1	F_AGACCCTGCACGTAGACTCG	61.31	123	91.05	0.998	83.52 ± 0.2	XM_004544390.2
			R_GATGTGAGCAGCGTCCGACAG	63.61
	nr2f2	Nuclear Receptor Subfamily 2 Group F Member 2	F_CCAATCGACCAACACCACCGC	64.38	98	96.4	0.998	80.5 ± 0.2	XM_004553218.3
			R_CACCCGTCCCCTTTGCAC	60.98
	nub1	Negative Regulator Of Ubiquitin Like Proteins 1	F_CCTCCTCCTCCACACCATCC	61.34	73	89.9	0.998	73.88 ± 0.3	XM_014409941.1
			R_CTCACCAGCTCGCTGTCCTC	62.56
	olfm3	Olfactomedin 3	F_GGGCAAGCTGACGTGTGGG	63.83	108	97.3	0.997	85.07 ± 0.1	XM_004569521.1
			R_CTGGTTGATGCGAGAGGATCAGTC	63.04
	pdgfra	Platelet Derived Growth Factor Receptor Alpha	F_GTTCCAGACCCCGATGTCCC	62.25	94	91.4	0.996	82.2 ± 0.1	XM_005923310.2
			R_CTCGACACTGGATCTCCATCTCATC	62.28
	ppap2b	Phosphatidate Phosphohydrolase Type 2b	F_TGGCAGGATTTGTGCAGGGAG	62.95	101	92.4	0.998	80.5 ± 0.2	XM_004557198.3
			R_GGAGGGCGGGGGTGTGG	64.71
	ppara	Peroxisome Proliferator Activated Receptor Alpha	F_GGCAAGACCAACACTGCTCCT	62.87	114	90.7	0.997	85.6 ± 0.3	XM_012922590.2
			R_CTCCTTGTCCTTCATCGCTCCC	62.69
	pparg	Peroxisome Proliferator Activated Receptor Gamma	F_GCCATCCTCTCTGGGAAGACC	61.92	138	94.6	0.998	87.05 ± 0.2	XM_012918529.2
			R_GGAGGTCTGGTGCTGCTGC	63.26
	prrx1	Paired Related Homeobox 1	F_GAGGCTAGAGTGCAGGTGTGG	62.44	152	95.5	0.997	90.05 ± 0.2	XM_004569345.3
			R_GGTGCAGGGCGAGGCAC	63.59
	rap1	Ras-Related Protein Krev-1	F_CCATCACAGCACAGTCCACC	60.96	81	91.1	0.993	80.05 ± 0.1	XM_012918176.2
			R_GCACATCCTCTGTGTCCTTTACTC	61.15
	rlbp1a	Retinaldehyde Binding Protein 1a	F_CTCGTTCCCAGCCCGTTTC	61.03	113	90.5	0.996	81.9 ± 0.2	XM_004557924.1
			R_AGACCCTCTCCAGCAGCTT	60.23
	rnpc3	RNA-Binding Region-Containing Protein 3	F_GCAAGTGGAAGAGAAGGAGCTGAAG	63.53	144	92.6	0.997	86.2 ± 0.2	XM_004569517.3
			R_TGCACACTGGGGAGTCCG	61.63
	rpe65a	Retinal Pigment Epithelium Specific Protein 65	F_GATGAGGATGACGGTGTGCTG	61.07	81	93.6	0.995	82.2 ± 0.1	XM_004542781.1
			R_GGCGTTGAGGATGAGGAGGT	61.62
	rxra	Retinoid X Nuclear Receptor Alpha	F_CTGGAAGCCGAGGAAGCAGTAG	62.67	91	90.6	0.998	81.56 ± 0.2	XM_014409454.1
			R_CACTGGGTCGTTGGGCGAG	63.22
	selenbp1	Selenium Binding Protein 1	F_GTGGTTGACGTGGGGACG	60.66	74	91.3	0.997	74.05 ± 0.2	XM_012924982.2
			R_TTCCAATACAGCTCGATGGGCTC	62.62
	srf1	Serum Response Factor 1	F_ATTGACAACAAGCTGAGACGGTACAC	63.58	87	90.5	0.996	82.2 ± 0.3	XM_014409989.1
			R_CGTCAGGGTGGAGAGTTCATAGG	62.05
	tbr1b	T-Box Brain Protein 1 b	F_CTCTTCCCCTGCCGACTG	60.42	133	93.6	0.997	80.12 ± 0.2	XM_004557645.2
			R_CGTCCTCCCCAGCCAGAC	61.78
	tel2	ETS-Related Protein Tel2	F_CCGCCTAACACAACTCCTCCC	62.71	131	92.3	0.999	81.3 ± 0.2	XM_004558851.3
			R_CCGACAGCAGCCAACACC	61.36
	tmem237b	Transmembrane Protein 237b	F_GGCAGCCTTCGACAGGGTGA	64.6	121	93.2	0.997	79.6 ± 0.2	XM_012924685.2
			R_GCTCAGAGAGAGGACGAGCG	62.05
	ttc8	Tetratricopeptide Repeat Domain 8	F_CCCATGACACAATCAGGACGCCC	63.75	164	93.1	0.995	91.3 ± 0.3	XM_004540672.2
			R_GAAGCTGTCCCCAGACGAATGA	62.31
	vsx1	Visual System Homeobox 1	F_GTTCACCTCCCACCAGCTG	60.3	125	92.7	0.999	81.3 ± 0.2	XM_004575296.3
			R_ACCACACCTGTATCCTGTCCT	60.2
	xpnpep1	X-Prolyl Aminopeptidase (Aminopeptidase P) 1	F_CCTCTCACTCTGGTTCCCATCC	61.81	75	95.5	0.996	80.3 ± 0.4	XM_012919447.2
			R_CACCCAGTCCCGCTCCTTCT	63.72
	zcchc24	Zinc Finger CCHC-Type Containing 24	F_CCCCACCCAACTACTTGTGCC	63.21	125	92.6	0.996	83.5 ± 0.3	XM_004551627.3
			R_CTCTCCAAAGCATCTCTTCTTCCCT	62.09
	(*) R2, correlation coefficient of the slope of the standard curve.
