# Supplementary material for: Anterior-posterior gene expression differences in three Lake Malawi cichlid fishes with variation in body stripe orientation
Source: PeerJ. 2017 Nov 17;5:e4080. doi: 10.7717/peerj.4080 (PMC5695249; doi:10.7717/peerj.4080)
Supplement: Table S3 [file peerj-05-4080-s006.xlsx]

## Sheet: motifs_pmel-rpe65a-bhlhe22
	Rank	Motif	Count	E value	Width		Motif	TF_PWM	E-value		Rank	Motif	Count	E value	Width		Motif	TF_PWM	E-value
	1	ARAAWMAAAYARADTAARAWW	14	0.029	21		ARAAWMAAAYARADTAARAWW	Cdx_M00991	2.019e-08		1	KCCYCSTSG	8	3.47			KCCYCSTSG	GBF_M00441	3.9568e-06
	2	MKCTCCWGSCDMBCHYMACYY	7	40	21			Nkx6-1_M00424	7.3039e-07		2	VRCTCKCTCC	6	11.5				CPRF-1_M00368	4.9299e-05
	3	CCWSYYGGGAAARARACAMAC	6	44	21			Evi-1_M00081	8.2326e-07		3	RARGCAGGARRKV	7	21.5				CG1_M00440	0.00021162
	4	AARGCAGKAWGWGMWCWG	7	99	18			AIRE_M01000	3.4909e-06		4	TCTCTGAKCTMHHAY	5	54.9				HBP-1a_M00367	0.00060954
	5	ASAGMDGYYCACAR	10	2200	14			FOXD3_M00130	3.669e-06		5	TTTATTTYAKT	11	70.5			VRCTCKCTCC	ZAP1_M00735	6.0322e-05
	6	ACAGCKGWGGRKYVKARMYGM	7	8600	21			HFH4_M00742	1.5992e-05		6	BTTGCATSASTB	5	76.4				CCAAT_M00200	8.5141e-05
	7	GWGGYRTKTSTGCTG	3	120000	15			FOXP1_M00987	2.6393e-05		7	GRSTGGASC	7	85.8				NRSE_M00325	8.5227e-05
	8	CTGAGACRWGC	3	140000	11		MKCTCCWGSCDMBCHYMACYY											GAGA_M00723	0.00029073
	9	AGTSWTRMARWKYAG	5	520000	15		CCWSYYGGGAAARARACAMAC	irf9/ISGF-3_M00258	2.546e-07									FACB_M00390	0.00059185
	10	GTCCTKAGATG	2	770000	11			HFH4_M00742	1.4292e-06								RARGCAGGARRKV	Tel-2_M00678	5.3089e-07
								ID1_M01021	4.8924e-06									NERF1a_M00531	9.9002e-07
								MCM1+SFF_M01051	7.2273e-05									c-Ets-2_M00340	5.3069e-06
								ARF_M00438	8.6925e-05									mps1/Ttk_M00009	8.0933e-06
							AARGCAGKAWGWGMWCWG	Elk-1_M00007	2.174e-05									KAISO_M01119	4.1284e-05
								Nrf-2_M00108	4.0342e-05									Elk-1_M00007	0.00017897
								c-Ets-1_M00339	4.3603e-05									E2A_M00973	0.00030455
								Tel-2_M00678	5.0489e-05									c-Ets-1_M00339	0.00035611
								PEA3_M00655	5.4057e-05								TCTCTGAKCTMHHAY	GATA-2_M00349	0.00014079
								c-Ets-2_M00340	9.6393e-05									GATA-3_M00350	0.0006181
							ASAGMDGYYCACAR	Sry-beta_M00666	0.00015348									GATA-1_M00347	0.00081815
								Osf2_M00731	0.0008824								TTTATTTYAKT	Evi-1_M00080	7.1048e-06
							ACAGCKGWGGRKYVKARMYGM	AP-4_M00176	0.00034309									HFH1_M00129	4.3287e-05
							GWGGYRTKTSTGCTG											FOXP3_M00992	7.7799e-05
							CTGAGACRWGC	ARF_M00438	1.9141e-05									Freac-3_M00291	0.0001803
								c-Myc-Max_M00123	5.3267e-05								BTTGCATSASTB	Oct-4_M01124	2.05e-07
								E2A_M00804	0.00013792									Oct-1_M00342	4.3565e-05
								p53_M00272	0.00015665									AhR_M00139	0.00012156
								NF-E2_M00037	0.00026265									Pax-5_M00143	0.00018029
							AGTSWTRMARWKYAG	DMRT7_M01151	3.8444e-05									C-EBPdelta_M00621	0.00019896
								Oct-4_M01124	4.9317e-05								GRSTGGASC	CAC-binding_M00720	0.00013712
								DMRT4_M01149	8.0928e-05									Zic3_M00450	0.0006671
								DMRT3_M01148	9.1006e-05									Zic1_M00448	0.00073739
								Oct-1_M00195	0.0002526									Zic2_M00449	0.0008557
							GTCCTKAGATG	SRF_M00810	2.4581e-06
								NIT2_M00142	4.1484e-05
								Ttk_M00009	5.695e-05
								IPF1_M00436	0.0003508

## Sheet: motifs_sdf1a-col14a1a-ifitm5
	Rank	Motif	Count	E value	Width		Motif	TF_PWM	E-value		Rank	Motif	Count	E value	Width		Motif	TF_PWM	E-value
	1	WKTGDRWRYMTKYDTGTGYR	15	0.38	20		WKTGDRWRYMTKYDTGTGYR	Pit-1_M00802	4.893e-07		1	AYATAMAYNCACAYAC	6	0.453			AYATAMAYNCACAYAC	HFH4_M00742	1.0718e-05
	2	GSWGKSDKGWGRDGDBHYSYBK	15	0.61	22		GSWGKSDKGWGRDGDBHYSYBK				2	CCTMKWHBTGAGA	6	7.37				Pit-1_M00802	1.9776e-05
	3	WRMRTBTCTCASWWMBAGK	8	650	19		WRMRTBTCTCASWWMBAGK	AP-1_M00173	0.00030373		3	GAGGTNAMAGG	6	17				RAP1_M00213	3.8859e-05
	4	YKDYCWHYCMRCTKDSDSYNARKWBYHHBHTC	5	18000	32		YKDYCWHYCMRCTKDSDSYNARKWBYHHBHTC	SREBP-1_M00221	0.00067047		4	YHYMADCTGWAG	8	28.5				FOXP1_M00987	0.00015705
	5	STTTHTTKTBWRMR	15	44000	14		STTTHTTKTBWRMR	MEF-2_M00406	1.1159e-06		5	TTATTDTATBATTA	5	28.7				TBP_M00713	0.00029137
	6	CAGWTBCTMTT	5	600000	11			XFD-3_M00269	0.00075745								CCTMKWHBTGAGA	Brachyury_M00150	0.00049364
	7	ARSWTGAAAAA	5	680000	11			RSRFC4_M00407	0.00078742								GAGGTNAMAGG	PPARgamma-RXRalpha_M00512	1.0249e-08
							CAGWTBCTMTT	irf8/ICSBP_M00699	8.2077e-07									PPARalpha-RXRalpha_M00242	6.7902e-07
								irf9/ISGF-3_M00258	9.0627e-06									COUP_M00765	1.2673e-06
								Elf-1_M00746	0.00071593									HNF4_M00764	5.6815e-06
							ARSWTGAAAAA	MEF-2_M00405	0.00015056									ARP-1_M00155	1.9243e-05
								FXR-RXR-alpha_M00631	0.00020988									BLIMP1_M01066	4.9298e-05
								Skn-1_M00229	0.00043515								YHYMADCTGWAG	GR_M00205	2.9713e-05
								GT-1_M00635	0.00047272									HEB_M00698	0.00039667
								Oct-1_M00161	0.00097464									AP-4_M00176	0.0004506
																		PLZF_M01075	0.00072724
																	TTATTDTATBATTA	Evi-1_M00080	2.3437e-06
																		HNF1_M00206	2.3399e-05
																		AIRE_M01000	4.7978e-05
																		DMRT2_M01147	0.00015612
																		HFH4_M00742	0.00039932
